# Supplementary material for: Virulence Determinants of Colistin-Resistant K. pneumoniae High-Risk Clones
Source: Biology (Basel). 2021 May 14;10(5):436. doi: 10.3390/biology10050436 (PMC8155863; doi:10.3390/biology10050436)
Supplement: Supplementary file 1 [file biology-10-00436-s001.zip]

Archive with 1 entries (1 files):
- Virulence Determinants of Colistin-Resistant K.pneumoniae High-Risk Clones.pdf
